# Supplementary material for: Cachiporrini, a remarkable new tribe of Lamprosomatinae (Coleoptera, Chrysomelidae) from South America
Source: Zookeys. 2011 Jan 29;(78):43–60. doi: 10.3897/zookeys.78.980 (PMC3088058; doi:10.3897/zookeys.78.980)
Supplement: XML Treatment for Cachiporrini [file zookeys.78.980-treatment1.xml]

<!DOCTYPE tp:taxon-treatment
  PUBLIC "-//TaxonX//DTD Taxonomic Treatment Publishing DTD v0 20100105//EN" "tax-treatment-NSO.dtd">
<tp:taxon-treatment xmlns:tp="http://www.plazi.org/taxpub"><tp:treatment-meta><mixed-citation publication-type="journal"><person-group><name><surname>Chamorro</surname><given-names>Maria Lourdes</given-names></name><name><surname>Konstantinov</surname><given-names>Alexander S.</given-names></name></person-group><article-title>Cachiporrini, a remarkable new tribe of Lamprosomatinae (Coleoptera, Chrysomelidae)  from South America</article-title><source>Zookeys</source><day>29</day><month>1</month><year>2011</year><volume>2011</volume><issue>78</issue><fpage>43</fpage><lpage>60</lpage><pub-id pub-id-type="doi">10.3897/zookeys.78.980</pub-id></mixed-citation></tp:treatment-meta><tp:nomenclature><tp:taxon-name>
                            <tp:taxon-name-part taxon-name-part-type="tribe">Cachiporrini</tp:taxon-name-part>
                        <object-id xmlns:xlink="http://www.w3.org/1999/xlink" xlink:type="simple">urn:lsid:zoobank.org:act:74B93547-7A5F-430D-9980-46831A35F370</object-id>
                        </tp:taxon-name><tp:taxon-authority>Chamorro &amp; Konstantinov</tp:taxon-authority><tp:taxon-status xmlns:xlink="http://www.w3.org/1999/xlink" xlink:type="simple">trib. n.</tp:taxon-status></tp:nomenclature><tp:treatment-sec sec-type="Type genus"><title>Type genus.</title><p><tp:taxon-name>Cachiporra</tp:taxon-name> Chamorro &amp; Konstantinov</p></tp:treatment-sec><tp:treatment-sec sec-type="Diagnosis"><title>Diagnosis.</title><p>Body small, about 1.8 mm in length, moderately shiny, black. Head without midcranial and frontal sutures. Frontoclypeus swollen, notched in middle. Eye entire, not notched. Antenna capitate with last 4 antennomeres tightly fused to form sphere (<xref ref-type="fig" rid="F3">Figs 16, 18</xref>).</p><p>Pronotum basally sinuate (<xref ref-type="fig" rid="F3">Fig. 15</xref>), medially extending posterad beyond elytral base. Side swollen and bent ventrally so that lateral border not visible from above (<xref ref-type="fig" rid="F3">Figs 17, 18</xref>). Lateral border of pronotum situated close to posterior margin of prosternum leaving hypomera extremely thin and limiting prosternum to small triangle.</p><p>Scutellum triangular, equilateral, small (<xref ref-type="fig" rid="F3">Fig. 15</xref>). Side of elytron with long lobe directed ventrally covering significant part of metepisternite. Epipleura vertical, evenly narrow throughout (<xref ref-type="fig" rid="F2">Fig. 11</xref>). Elytral punctation confused with weak tendency to form rows (<xref ref-type="fig" rid="F3">Fig. 15</xref>). Each puncture of pronotum and elytra with light-colored seta. Tibial apices without long setae and without excavation. Tarsal claws simple and free.<!--PageBreak--> Last abdominal ventrite without stridulatory file on distal border. Pygidium exposed (<xref ref-type="fig" rid="F3">Fig. 18</xref>).</p></tp:treatment-sec><tp:treatment-sec><!--Section generated to contain objects referenced in tp:taxon-treatment.--><fig id="F3" position="float" orientation="portrait"><label>Figures 15–18.</label><caption><p><tp:taxon-name>Cachiporra extremaglobosa</tp:taxon-name>: <bold>15</bold> dorsal <bold>16</bold> ventral <bold>17</bold> frontal <bold>18</bold> lateral views.</p></caption><graphic xmlns:xlink="http://www.w3.org/1999/xlink" xlink:href="ZooKeys-078-043-g003.jpg" position="float" orientation="portrait" xlink:type="simple"/></fig><fig id="F2" position="float" orientation="portrait"><label>Figures 11–14.</label><caption><p>Thoracic characters of <tp:taxon-name>Lamprosomatinae</tp:taxon-name> and <tp:taxon-name>Chlamisini</tp:taxon-name>: <bold>11</bold> <tp:taxon-name>Cachiporra extremaglobosa</tp:taxon-name> <bold>12</bold> <tp:taxon-name>Neochlamys strigicollis</tp:taxon-name> <bold>13</bold> <tp:taxon-name>Sphaerocharis marginicollis</tp:taxon-name> <bold>14</bold> <tp:taxon-name>Melittochlamys semen</tp:taxon-name></p></caption><graphic xmlns:xlink="http://www.w3.org/1999/xlink" xlink:href="ZooKeys-078-043-g002.jpg" position="float" orientation="portrait" xlink:type="simple"/></fig></tp:treatment-sec></tp:taxon-treatment>
