# Supplementary material for: Cachiporrini, a remarkable new tribe of Lamprosomatinae (Coleoptera, Chrysomelidae) from South America
Source: Zookeys. 2011 Jan 29;(78):43–60. doi: 10.3897/zookeys.78.980 (PMC3088058; doi:10.3897/zookeys.78.980)
Supplement: XML Treatment for Cachiporra [file zookeys.78.980-treatment2.xml]

<!DOCTYPE tp:taxon-treatment
  PUBLIC "-//TaxonX//DTD Taxonomic Treatment Publishing DTD v0 20100105//EN" "tax-treatment-NSO.dtd">
<tp:taxon-treatment xmlns:tp="http://www.plazi.org/taxpub"><tp:treatment-meta><mixed-citation publication-type="journal"><person-group><name><surname>Chamorro</surname><given-names>Maria Lourdes</given-names></name><name><surname>Konstantinov</surname><given-names>Alexander S.</given-names></name></person-group><article-title>Cachiporrini, a remarkable new tribe of Lamprosomatinae (Coleoptera, Chrysomelidae)  from South America</article-title><source>Zookeys</source><day>29</day><month>1</month><year>2011</year><volume>2011</volume><issue>78</issue><fpage>43</fpage><lpage>60</lpage><pub-id pub-id-type="doi">10.3897/zookeys.78.980</pub-id></mixed-citation></tp:treatment-meta><tp:nomenclature><tp:taxon-name>
                            <tp:taxon-name-part taxon-name-part-type="genus">Cachiporra</tp:taxon-name-part>
                        <object-id xmlns:xlink="http://www.w3.org/1999/xlink" xlink:type="simple">urn:lsid:zoobank.org:act:FE5E7031-33C2-4340-B822-D6705222A699</object-id>
                        </tp:taxon-name><tp:taxon-authority>Chamorro &amp; Konstantinov</tp:taxon-authority><tp:taxon-status xmlns:xlink="http://www.w3.org/1999/xlink" xlink:type="simple">gen. n.</tp:taxon-status><xref ref-type="fig" rid="F2">Figs 11</xref><xref ref-type="fig" rid="F3">15</xref><xref ref-type="fig" rid="F4">22</xref></tp:nomenclature><tp:treatment-sec sec-type="Type species"><title>Type species.</title><p><tp:taxon-name>Cachiporra extremaglobosa</tp:taxon-name> Chamorro &amp; Konstantinov</p></tp:treatment-sec><tp:treatment-sec sec-type="Description"><title>Description.</title><sec sec-type="Body small"><title>Body small,</title><p>1.81–1.85 mm long, 1.43–1.47 mm wide, and 1.01–1.04 mm thick, broadly oval.</p></sec><sec sec-type="Color"><title>Color.</title><p>Body entirely black with bluish or bronzish tint, antennal capitulum and mouth parts deep reddish brown.</p></sec><sec sec-type="Head"><title>Head</title><p>flat in lateral view, 1.42 times wider than long in frontal view, completely lacking hairs (except on labrum). Midcranial and frontal sutures absent. Top of frons and bottom of vertex with oval impression. Orbital area swollen and situated above eye level. Internal margin of eye entire, not notched. Distance between eyes 2.64 times as large as transverse diameter of eye. Labrum with three setae on each side placed symmetrically on anterior margin. Antennae extremely capitate with last 4 antennomeres tightly fused to form sphere (<xref ref-type="fig" rid="F3">Figs 16, 18</xref>), inserted slightly above lower eye level with side of antennal socket adjacent to eye margin. Antennomere 1 wide with triangular lobe directed dorsolaterally. Antennomere 2 cylindrical, shorter than wide. Antennomers 3 to 7 dorsoventrally flat, about as long as antennomere 2, but narrower.</p></sec><sec sec-type="Prothorax"><title>Prothorax.</title><p>Pronotum apically shallowly sinusoidal, basally sinuate, medially extending posterad beyond elytral base. Each pronotal puncture with short seta. Sides swollen and bent ventrally so that lateral border not visible from above. Lateral border situated close to posterior margin of prosternum leaving hypomera extremely thin and limiting prosternum to small triangle. Intercoxal prosternal process in ventral view slightly longer than wide (length to width ratio 1.26), sides constricted above middle, anterior margin evenly concave with obtuse denticle in middle, posterior margin straight. Intercoxal prosternal process in lateral view nearly straight in middle, abruptly bending posterodorsally. Procoxal cavity open posteriorly.</p></sec><sec sec-type="Mesothorax"><title>Mesothorax.</title><p>Scutellum triangular, equilateral, small (<xref ref-type="fig" rid="F3">Fig. 15</xref>). Elytra with well developed humeral calli. Side of elytron with long lobe directed ventrally covering significant part of metepisternite (<xref ref-type="fig" rid="F2">Fig. 11</xref>). Elytral punctation confused, with a tendency to form longitudinal rows. Each elytral puncture bearing short seta. Epipleura narrow. Mesosternum vertical, nearly completely covered with intercoxal prosternal process and anterior process of metasternum separating mesocoxae.</p></sec><sec sec-type="Metathorax"><title>Metathorax.</title><p>Anterior process of metasternum rectangular with straight anterior margin (<xref ref-type="fig" rid="F3">Fig. 16</xref>). Posterior margin curved. Surface shallowly shagreened with relatively large punctures placed more densely anteriorly.</p></sec><sec sec-type="Wing"><title>Wing</title><p>fully developed (<xref ref-type="fig" rid="F4">Fig. 19</xref>). Radial (RA) sinusoidal, wide, and strongly sclerotized laterally, bending posteriorly. RP connected to posterior arm of radial cell, <!--PageBreak-->divided into two parts: poorly sclerotized median and strongly sclerotized lateral. AA better developed than CuA. RA 3+4 absent. Cu and A form only one complete cell.</p></sec><sec sec-type="Abdomen"><title>Abdomen.</title><p>First visible abdominal ventrite as long (medially) as rest of abdomen. Second visible ventrite narrowest, half as narrow medially as either third and fourth. Third and fourth of equal length (<xref ref-type="fig" rid="F2">Fig. 12</xref>). Last abdominal ventrite three<!--PageBreak--> times longer than preceding, without stridularoty file (device) on distal border. Pygidium exposed.</p></sec><sec sec-type="Kotpresse"><title>Kotpresse</title><p>without dorsal or ventral sclerites with chitinpolster dorsally and ventrally; long lateral fold sclerotized and bent upward and with small denticles (<xref ref-type="fig" rid="F4">Fig. 22</xref>).</p></sec><sec sec-type="Legs"><title>Legs.</title><p>Femora dorsoventrally flat with anterior and posterior sides nearly parallel to each other. Tibiae slightly curved in ventral view gradually widening apically. All tibial apices with small spur, but without long setae and excavation. Tarsal claws relatively small, simple, and free.</p></sec><sec sec-type="Female genitalia"><title>Female genitalia</title><p>(<xref ref-type="fig" rid="F4">Figs 20, 21</xref>). Paraproct (pleurite of segment IX) narrow. Proctiger (upper layer of tergite IX) widely triangular, with setae on their apical margins, moderately sclerotized and narrow membranous stripe between them. Stylus parallel-sided, at base much narrower than long, separated by distinct border from coxite (apical part of appendage of segment IX). Spermatheca without border between pump and receptacle. Base of spermatheca constricted forming short canal branching into gland and duct. Gland and duct relatively short making no loops. Tignum absent.</p><fig id="F2" position="float" orientation="portrait"><label>Figures 11–14.</label><caption><p>Thoracic characters of <tp:taxon-name>Lamprosomatinae</tp:taxon-name> and <tp:taxon-name>Chlamisini</tp:taxon-name>: <bold>11</bold> <tp:taxon-name>Cachiporra extremaglobosa</tp:taxon-name> <bold>12</bold> <tp:taxon-name>Neochlamys strigicollis</tp:taxon-name> <bold>13</bold> <tp:taxon-name>Sphaerocharis marginicollis</tp:taxon-name> <bold>14</bold> <tp:taxon-name>Melittochlamys semen</tp:taxon-name></p></caption><graphic xmlns:xlink="http://www.w3.org/1999/xlink" xlink:href="ZooKeys-078-043-g002.jpg" position="float" orientation="portrait" xlink:type="simple"/></fig><fig id="F3" position="float" orientation="portrait"><label>Figures 15–18.</label><caption><p><tp:taxon-name>Cachiporra extremaglobosa</tp:taxon-name>: <bold>15</bold> dorsal <bold>16</bold> ventral <bold>17</bold> frontal <bold>18</bold> lateral views.</p></caption><graphic xmlns:xlink="http://www.w3.org/1999/xlink" xlink:href="ZooKeys-078-043-g003.jpg" position="float" orientation="portrait" xlink:type="simple"/></fig><fig id="F4" position="float" orientation="portrait"><label>Figures 19–22.</label><caption><p><tp:taxon-name>Cachiporra extremaglobosa</tp:taxon-name>: <bold>19</bold> wing <bold>20</bold> spermatheca <bold>21</bold> sclerites of female genitalia <bold>22</bold> kotpresse.</p></caption><graphic xmlns:xlink="http://www.w3.org/1999/xlink" xlink:href="ZooKeys-078-043-g004.jpg" position="float" orientation="portrait" xlink:type="simple"/></fig></sec></tp:treatment-sec><tp:treatment-sec sec-type="Etymology"><title>Etymology.</title><p>“Cachiporra” is the Spanish word for “billy” club (capitulum). “Cachiporra” alludes to the club-shaped antenna of this lamprosomatine. Feminine.</p></tp:treatment-sec><tp:treatment-sec sec-type="Distribution"><title>Distribution.</title><p>Brazil, Rio Grande do Norte, Natal.</p><!--PageBreak--></tp:treatment-sec></tp:taxon-treatment>
