# Supplementary material for: Cachiporrini, a remarkable new tribe of Lamprosomatinae (Coleoptera, Chrysomelidae) from South America
Source: Zookeys. 2011 Jan 29;(78):43–60. doi: 10.3897/zookeys.78.980 (PMC3088058; doi:10.3897/zookeys.78.980)
Supplement: XML Treatment for Cachiporra extremaglobosa [file zookeys.78.980-treatment3.xml]

<!DOCTYPE tp:taxon-treatment
  PUBLIC "-//TaxonX//DTD Taxonomic Treatment Publishing DTD v0 20100105//EN" "tax-treatment-NSO.dtd">
<tp:taxon-treatment xmlns:tp="http://www.plazi.org/taxpub"><tp:treatment-meta><mixed-citation publication-type="journal"><person-group><name><surname>Chamorro</surname><given-names>Maria Lourdes</given-names></name><name><surname>Konstantinov</surname><given-names>Alexander S.</given-names></name></person-group><article-title>Cachiporrini, a remarkable new tribe of Lamprosomatinae (Coleoptera, Chrysomelidae)  from South America</article-title><source>Zookeys</source><day>29</day><month>1</month><year>2011</year><volume>2011</volume><issue>78</issue><fpage>43</fpage><lpage>60</lpage><pub-id pub-id-type="doi">10.3897/zookeys.78.980</pub-id></mixed-citation></tp:treatment-meta><tp:nomenclature><tp:taxon-name>
                            <tp:taxon-name-part taxon-name-part-type="genus">Cachiporra</tp:taxon-name-part>
                            <tp:taxon-name-part taxon-name-part-type="species">extremaglobosa</tp:taxon-name-part>
                        <object-id xmlns:xlink="http://www.w3.org/1999/xlink" xlink:type="simple">urn:lsid:zoobank.org:act:464C4E20-8CAB-40C4-A072-27D057015464</object-id>
                        </tp:taxon-name><tp:taxon-authority>Chamorro &amp; Konstantinov</tp:taxon-authority><tp:taxon-status xmlns:xlink="http://www.w3.org/1999/xlink" xlink:type="simple">sp. n.</tp:taxon-status><xref ref-type="fig" rid="F2">Figs 11</xref><xref ref-type="fig" rid="F3">15</xref><xref ref-type="fig" rid="F4">22</xref></tp:nomenclature><tp:treatment-sec sec-type="Type locality"><title>Type locality.</title><p>Brazil, Rio Grande do Norte, Natal.</p></tp:treatment-sec><tp:treatment-sec sec-type="Description"><title>Description.</title><p>Length 1.81-1.85 mm. Color black, with bluish and bronzish tint. Head with frons and vertex shagreened, covered by sparse, sharply defined punctures.</p><!--PageBreak--><!--PageBreak--><p>Pronotum strongly shagreened, evenly covered with sharply impressed small punctures, each bearing a single, small seta. Diameter of punctures four to ten times smaller than distance between them.</p><p>Elytral surface strongly shagreened, with numerous wrinkles, some of which short and placed diagonally, some exceptionally long and stretched from base of elytron to and beyond middle. Punctures with tendency to form rows.</p><p>Female genitalia. Median side of the lateral sclerotization of tergite IX strongly oblique. Stylus attached slightly anteriorly from apex. Receptacle of spermatheca slightly longer than pump, slightly S-shaped with small bump near base and apically. Apex of spermathecal pump bulbous, wider than receptacle and base of pump.</p></tp:treatment-sec><tp:treatment-sec sec-type="Material examined"><title>Material examined.</title><p>Holotype, female: 1) Brazil RG Norte, Papari: III. 1952. M. Alvarengo; 2) F. Monrós Collection, 1959; 3) Holotype <tp:taxon-name>Cachiporra extremaglobosa</tp:taxon-name> Chamorro &amp; Konstantinov, des. 2010 (NMNH).</p><p>Paratype, female: 1) Brazil Natal, R.G. Norte, 24.IX. 1951. M. Alvarengo; 2) F. Monrós Collection, 1959; 3) Paratype <tp:taxon-name>Cachiporra extremaglobosa</tp:taxon-name> Chamorro &amp; Konstantinov, des. 2010 (NMNH).</p><!--PageBreak--><!--PageBreak--></tp:treatment-sec><tp:treatment-sec sec-type="Etymology"><title>Etymology.</title><p>Named for the extremely globular antennal club (capitulum). The epithet is treated as a noun in apposition.</p><fig id="F5" position="float" orientation="portrait"><label>Figures 23–28.</label><caption><p>Cladograms of <tp:taxon-name>Lamprosomatinae</tp:taxon-name> relationships. Outgroup <tp:taxon-name>Exema</tp:taxon-name> and <tp:taxon-name>Melittochlamys</tp:taxon-name> (<tp:taxon-name>Chlamisini</tp:taxon-name>) <bold>23–27</bold> Five equally parsimonious trees <bold>28</bold> Strict consensus of 5 equally parsimonious trees.</p></caption><graphic xmlns:xlink="http://www.w3.org/1999/xlink" xlink:href="ZooKeys-078-043-g005.jpg" position="float" orientation="portrait" xlink:type="simple"/></fig><fig id="F6" position="float" orientation="portrait"><label>Figure 29.</label><caption><p>Majority (50%) rule consensus tree with unambiguous character state optimizations. Black circles represent synapomorphies; open circles indicate homoplasious character state transformations. Numbers above correspond to list of characters on table 2; numbers below indicate the state for character indicated above. Bremer support values are indicated by the first numbers on some nodes. Second numbers (only for two clades) separated by a comma indicate bootstrap values (showing only those &gt;5%).</p></caption><graphic xmlns:xlink="http://www.w3.org/1999/xlink" xlink:href="ZooKeys-078-043-g006.jpg" position="float" orientation="portrait" xlink:type="simple"/></fig><fig id="F7" position="float" orientation="portrait"><label>Figures 30–31.</label><caption><p>Majority (50%) rule consensus tree. Black circles represent synapomorphies; open circles indicate homoplasious character state transformations. Unambiguous characters deleted <bold>30</bold> Character states under slow (DELTRAN) optimization <bold>31</bold> Character states under fast (ACCTRAN) optimization.</p></caption><graphic xmlns:xlink="http://www.w3.org/1999/xlink" xlink:href="ZooKeys-078-043-g007.jpg" position="float" orientation="portrait" xlink:type="simple"/></fig></tp:treatment-sec><tp:treatment-sec sec-type="Discussion"><title>Discussion.</title><p>Unique features of <tp:taxon-name>Cachiporrini</tp:taxon-name> include the following: antenomeres 7–11 fused into a tight capitulum (2:0); explanation of lateral margin of pronotum situated ventrally essentially covered from above by expansion of upper side of pronotum laterally (5:1); pronotal and elytral punctures with setae (15:0); wings with RA 3+4 absent (18:1); absence of sclerotized rim of kotpresse (23:1); and stylus of female genitalia longer than wide.</p><p>Among various lamprosomatine genera, <tp:taxon-name>Cachiporra</tp:taxon-name> is superficially most similar in color, size, wing venation, and overall body shape to <tp:taxon-name>Oomorphus</tp:taxon-name>. The pronotum of <tp:taxon-name>Cachiporra</tp:taxon-name> is considerably different from that of <tp:taxon-name>Oomorphus</tp:taxon-name> and all other lamprosomatines in having the sides swollen and bent ventrally so that the lateral border is not visible from above. The lateral border is therefore located very close to the posterior margin of the prosternum, leaving hypomera extremely thin and limiting the intercoxal prosternal process to the shape of a small triangle. In <tp:taxon-name>Oomorphus</tp:taxon-name> the sides of the pronotum are not bent ventrally and the hypomera and the prosternum itself occupy most of the ventral side of the lateral part of prothorax. Furthermore, dorsally the pronotum in <tp:taxon-name>Cachiporra</tp:taxon-name> is basally sinuate and medially extending posterad beyond elytral base (<xref ref-type="fig" rid="F3">Fig. 15</xref>) and side of elytron have an extended lobe directed ventrad nearly concealing all of metepisternite (<xref ref-type="fig" rid="F2">Fig. 11</xref>).</p><p><tp:taxon-name>Cachiporra</tp:taxon-name> has a number of pleisiomorphies also present in African <tp:taxon-name>Neochlamysini</tp:taxon-name>. These are absence of a stridulatory device (also absent in <tp:taxon-name>Sphaerocharini</tp:taxon-name>), entire eyes, completely exposed pygidium, and free and simple claws.</p><p>Synapomorphies of <tp:taxon-name>Lamprosomatinae</tp:taxon-name> (<xref ref-type="fig" rid="F6">Fig. 29</xref>) include the loss of canthus of the eye, character 1 state 1 (1:1); antennomeres 6–8 strongly transverse, more than twice as wide as long, 3:0; triangular scutellum, 8:1; smooth elytra, 12:1; tarsal claws simple and free, 16:1; and have CuA 3+4 and spurt RP distant from each other, 19:1. Of the four tribes, <tp:taxon-name>Lamprosomatini</tp:taxon-name> has the greatest support with at least four synapomorphies and a number of homoplasious character states (<xref ref-type="fig" rid="F6">Figs 29</xref>–<xref ref-type="fig" rid="F7">31</xref>). Sides of elytra extended in wide relatively short lobe, not concealing much of metepisternite (character 11:1) (<xref ref-type="fig" rid="F2">Fig. 12</xref>) supports the monophyly of <tp:taxon-name>Neochlamysini</tp:taxon-name> under slow optimization (<xref ref-type="fig" rid="F7">Fig. 30</xref>). The transformation of the sides of elytra into a narrow lobe concealing nearly all posterior part of metepisternite (character 11:2) (<xref ref-type="fig" rid="F2">Fig. 13</xref>) is a shared derived feature of <tp:taxon-name>Sphaerocharini</tp:taxon-name> + <tp:taxon-name>Lamprosomatini</tp:taxon-name> (<xref ref-type="fig" rid="F7">Fig. 30</xref>) under slow optimization. In <tp:taxon-name>Cachiporrini</tp:taxon-name> this lobe is wide and long concealing most of middle to posterior part of metepisternite (character 11:0) (<xref ref-type="fig" rid="F2">Fig. 11</xref>); a unique feature of this tribe.</p></tp:treatment-sec><tp:treatment-sec><!--Section generated to contain objects referenced in tp:taxon-treatment.--><fig id="F2" position="float" orientation="portrait"><label>Figures 11–14.</label><caption><p>Thoracic characters of <tp:taxon-name>Lamprosomatinae</tp:taxon-name> and <tp:taxon-name>Chlamisini</tp:taxon-name>: <bold>11</bold> <tp:taxon-name>Cachiporra extremaglobosa</tp:taxon-name> <bold>12</bold> <tp:taxon-name>Neochlamys strigicollis</tp:taxon-name> <bold>13</bold> <tp:taxon-name>Sphaerocharis marginicollis</tp:taxon-name> <bold>14</bold> <tp:taxon-name>Melittochlamys semen</tp:taxon-name></p></caption><graphic xmlns:xlink="http://www.w3.org/1999/xlink" xlink:href="ZooKeys-078-043-g002.jpg" position="float" orientation="portrait" xlink:type="simple"/></fig><fig id="F3" position="float" orientation="portrait"><label>Figures 15–18.</label><caption><p><tp:taxon-name>Cachiporra extremaglobosa</tp:taxon-name>: <bold>15</bold> dorsal <bold>16</bold> ventral <bold>17</bold> frontal <bold>18</bold> lateral views.</p></caption><graphic xmlns:xlink="http://www.w3.org/1999/xlink" xlink:href="ZooKeys-078-043-g003.jpg" position="float" orientation="portrait" xlink:type="simple"/></fig><fig id="F4" position="float" orientation="portrait"><label>Figures 19–22.</label><caption><p><tp:taxon-name>Cachiporra extremaglobosa</tp:taxon-name>: <bold>19</bold> wing <bold>20</bold> spermatheca <bold>21</bold> sclerites of female genitalia <bold>22</bold> kotpresse.</p></caption><graphic xmlns:xlink="http://www.w3.org/1999/xlink" xlink:href="ZooKeys-078-043-g004.jpg" position="float" orientation="portrait" xlink:type="simple"/></fig></tp:treatment-sec></tp:taxon-treatment>
